# Supplementary material for: Hyperthermic Intraperitoneal Chemotherapy (HIPEC): New Approaches and Controversies on the Treatment of Advanced Epithelial Ovarian Cancer—Systematic Review and Meta-Analysis
Source: J Clin Med. 2023 Nov 9;12(22):7012. doi: 10.3390/jcm12227012 (PMC10672052; doi:10.3390/jcm12227012)
Supplement: Supplementary file 1 [file jcm-12-07012-s001.zip]

Archive with 1 entries (1 files):
- jcm-2690031-supplementary.pdf
